# Supplementary material for: The pseudogene problem and RT-qPCR data normalization; SYMPK: a suitable reference gene for papillary thyroid carcinoma
Source: Sci Rep. 2020 Oct 27;10:18408. doi: 10.1038/s41598-020-75495-7 (PMC7592052; doi:10.1038/s41598-020-75495-7)
Supplement: Supplementary file 2 — Supplementary Information 2. [file 41598_2020_75495_MOESM2_ESM.zip]

Archive with 12 entries (12 files):
- 19C19T20C20T22C22T21C21T23C23T24C25C25T26C26T27C27T28C29C29T32C32TGAPDH-13970507.tad
- 23CT25CT32CT37CT38CT42CT43CT49CT50CT52CT-GUSB1-25C32C42T-HPRT1-25C32C52C42T-PYCR1-23C25C38T42T-TB.tad
- 23CT32CT25CT37CT38CT42CT43CT49CT50CT52CT-B2M-13980812.tad
- 23CT32CT25CT37CT38CT42CT43CT49CT50CT52CT-HPRT1-23CT25CT50T52CT-BACTIN-13980808.tad
- 23CT32CT25CT37CT38CT42CT43CT49CT50CT52CT-PYCR1-23CT25CT32C-TBP-13980805.tad
- 23CT32CT25CT37CT38CT42CT43CT49CT50CT52CT-SYMPK-13980802.tad
- 30C30T31C31T42T43C33T34C34T35C35T36C37C37T38C38T39C39T40C41C42C20CGAPDh-13980522.tad
- 30CT32CT27CT37CT38CT42CT43CT49CT50CT52CT-BACTIN-30C30T32C27C38T42C42T43TRTRAF-13980729.tad
- 30CT32CT27CT37CT38CT42CT43CT49CT50CT52CT-TBP-13980728.tad
- 46C46T47C47T49C49T50C50T51T52C52T53C53T54C54T33CGAPDh-13980529.tad
- 46C46T47C47T49C49T50C50T51T52C52T53C53T54C54T33CGAPDhREPEAT-13980603.tad
- MIX.13980926.tad
